# Supplementary material for: A systematic approach to inserting split inteins for Boolean logic gate engineering and basal activity reduction
Source: Nat Commun. 2021 Apr 13;12:2200. doi: 10.1038/s41467-021-22404-9 (PMC8044194; doi:10.1038/s41467-021-22404-9)
Supplement: Supplementary file 5 — Supplementary Data 2 [file 41467_2021_22404_MOESM5_ESM.xlsx]

## Sheet: sample_sizes
Figure	Data / Sample label	Site	n =
Fig. 1b, Supp. Fig. 5	autofluo.	na	3
Fig. 1b, Supp. Fig. 5	mCherry	na	3
Fig. 1b, Supp. Fig. 5	split site	121/122	6
Fig. 1b, Supp. Fig. 5	split site	156/157	51
Fig. 1b, Supp. Fig. 5	split site	158/159	6
Fig. 1b, Supp. Fig. 5	split site	160/161	12
Fig. 1b, Supp. Fig. 5	split site	171/172	3
Fig. 1b, Supp. Fig. 5	split site	173/174	3
Fig. 1b, Supp. Fig. 5	split site	174/175	3
Fig. 1b, Supp. Fig. 5	split site	176/177	3
Fig. 1b, Supp. Fig. 5	split site	185/186	3
Fig. 1b, Supp. Fig. 5	split site	187/188	54
Fig. 1b, Supp. Fig. 5	split site	188/189	3
Fig. 1b, Supp. Fig. 5	split site	190/191	90
Fig. 1b, Supp. Fig. 5	split site	191/192	9
Fig. 1b, Supp. Fig. 5	split site	192/193	3
Fig. 1b, Supp. Fig. 5	split site	194/195	48
Supp. Fig. 8a	empty plasmid	na	3
Fig. 3c, Supp. Fig. 8a	BLA	na	3
Fig. 3c, Supp. Fig. 8a	split site	192/193	33
Supp. Fig. 8a	split site	196/197	9
Supp. Fig. 8a	split site	260/261	72
Fig. 3c, Supp. Fig. 8a	split site	261/262	30
Supp. Fig. 8a	split site	264/265	18
Supp. Fig. 8a	split site	267/268	3
Fig. 2b, Supp. Fig. 10, Supp. Fig. 17a	autofluo.	na	3
Fig. 2b, Supp. Fig. 10, Supp. Fig. 17a	reporter	na	3
Fig. 2b, Fig. 3c, Supp. Fig. 10, Supp. Fig. 17a	TetR + reporter / intact	na	3
Fig. 2b, Supp. Fig. 10, Supp. Fig. 17a	split site	67/68	3
Fig. 2b, Supp. Fig. 10, Supp. Fig. 17a	split site	69/70	6
Fig. 2b, Fig. 3c, Supp. Fig. 10, Supp. Fig. 17a	split site	70/71	12
Fig. 2b, Supp. Fig. 10, Supp. Fig. 17a	split site	100/101	6
Fig. 2b, Supp. Fig. 10, Supp. Fig. 17a	split site	103/104	9
Fig. 2b, Supp. Fig. 10, Supp. Fig. 17a	split site	104/105	24
Fig. 2b, Fig. 3c, Supp. Fig. 10, Supp. Fig. 17a	split site	105/106	3
Fig. 2b, Supp. Fig. 10, Supp. Fig. 17a	split site	111/112	12
Fig. 2b, Supp. Fig. 10, Supp. Fig. 17a	split site	112/113	15
Fig. 2b, Supp. Fig. 10, Supp. Fig. 17a	split site	116/117	6
Fig. 2b, Supp. Fig. 10, Supp. Fig. 17a	split site	143/144	3
Fig. 2b, Supp. Fig. 10, Supp. Fig. 17a	split site	145/146	9
Fig. 2b, Supp. Fig. 10, Supp. Fig. 17a	split site	146/147	3
Fig. 2b, Supp. Fig. 10, Supp. Fig. 17a	split site	152/153	3
Fig. 2b, Supp. Fig. 10, Supp. Fig. 17a	split site	153/154	12
Fig. 2b, Fig. 3c, Supp. Fig. 10, Supp. Fig. 17a	split site	155/156	3
Fig. 2b, Supp. Fig. 10, Supp. Fig. 17a	split site	157/158	9
Fig. 2b, Supp. Fig. 10, Supp. Fig. 17a	split site	160/161	3
Fig. 2b, Supp. Fig. 10, Supp. Fig. 17a	split site	161/162	21
Fig. 2b, Supp. Fig. 10, Supp. Fig. 17a	split site	162/163	12
Fig. 2b, Supp. Fig. 10, Supp. Fig. 17a	split site	163/164	6
Fig. 2b, Supp. Fig. 10, Supp. Fig. 17a	split site	164/165	3
Fig. 2b, Supp. Fig. 10, Supp. Fig. 17a	split site	165/166	3
Fig. 2b, Supp. Fig. 10, Supp. Fig. 17a	split site	166/167	27
Fig. 2b, Supp. Fig. 10, Supp. Fig. 17a	split site	171/172	3
Fig. 2b, Supp. Fig. 10, Supp. Fig. 17a	split site	172/173	6
Fig. 2b, Supp. Fig. 10, Supp. Fig. 17a	split site	173/174	9
Fig. 2b, Supp. Fig. 10, Supp. Fig. 17a	split site	175/176	3
Fig. 2b, Supp. Fig. 10, Supp. Fig. 17a	split site	178/179	3
Fig. 2b, Supp. Fig. 10, Supp. Fig. 17a	split site	179/180	9
Fig. 2b, Supp. Fig. 10, Supp. Fig. 17a	split site	181/182	6
Fig. 2b, Supp. Fig. 10, Supp. Fig. 17a	split site	183/184	3
Fig. 2c, Supp. Fig. 11, Supp. Fig. 17b	autofluo.	na	3
Fig. 2c, Supp. Fig. 11, Supp. Fig. 17b	reporter	na	3
Fig. 2c, Supp. Fig. 11, Supp. Fig. 17b	SrpR + reporter / intact	na	3
Fig. 2c, Supp. Fig. 11, Supp. Fig. 17b	split site	52/53	18
Fig. 2c, Supp. Fig. 11, Supp. Fig. 17b	split site	54/55	6
Fig. 2c, Supp. Fig. 11, Supp. Fig. 17b	split site	75/76	15
Fig. 2c, Supp. Fig. 11, Supp. Fig. 17b	split site	77/78	30
Fig. 2c, Supp. Fig. 11, Supp. Fig. 17b	split site	109/110	75
Fig. 2c, Supp. Fig. 11, Supp. Fig. 17b	split site	111/112	36
Fig. 2c, Supp. Fig. 11, Supp. Fig. 17b	split site	114/115	15
Fig. 2c, Supp. Fig. 11, Supp. Fig. 17b	split site	116/117	18
Fig. 2c, Supp. Fig. 11, Supp. Fig. 17b	split site	169/170	6
Fig. 2c, Supp. Fig. 11, Supp. Fig. 17b	split site	170/171	3
Fig. 2c, Supp. Fig. 11, Supp. Fig. 17b	split site	171/172	12
Fig. 2c, Supp. Fig. 11, Supp. Fig. 17b	split site	175/176	3
Fig. 2c, Supp. Fig. 11, Supp. Fig. 17b	split site	176/177	21
Fig. 2d, Supp. Fig. 12, Supp. Fig. 17c	autofluo.	na	3
Fig. 2d, Supp. Fig. 12, Supp. Fig. 17c	reporter	na	3
Fig. 2d, Fig. 3c, Supp. Fig. 12, Supp. Fig. 17c	ECF20 + reporter / intact	na	3
Fig. 2d, Fig. 3c, Supp. Fig. 12, Supp. Fig. 17c	split site	14/15	12
Fig. 2d, Supp. Fig. 12, Supp. Fig. 17c	split site	16/17	3
Fig. 2d, Fig. 3c, Supp. Fig. 12, Supp. Fig. 17c	split site	66/67	3
Fig. 2d, Supp. Fig. 12, Supp. Fig. 17c	split site	68/69	12
Fig. 2d, Supp. Fig. 12, Supp. Fig. 17c	split site	91/92	3
Fig. 2d, Supp. Fig. 12, Supp. Fig. 17c	split site	93/94	3
Fig. 2d, Supp. Fig. 12, Supp. Fig. 17c	split site	94/95	3
Fig. 2d, Supp. Fig. 12, Supp. Fig. 17c	split site	95/96	45
Fig. 2d, Supp. Fig. 12, Supp. Fig. 17c	split site	97/98	3
Fig. 2d, Fig. 3c, Supp. Fig. 12, Supp. Fig. 17c	split site	98/99	9
Fig. 2d, Supp. Fig. 12, Supp. Fig. 17c	split site	101/102	9
Fig. 2d, Supp. Fig. 12, Supp. Fig. 17c	split site	102/103	15
Fig. 2d, Supp. Fig. 12, Supp. Fig. 17c	split site	105/106	48
Fig. 2d, Supp. Fig. 12, Supp. Fig. 17c	split site	107/108	3
Fig. 2d, Supp. Fig. 12, Supp. Fig. 17c	split site	109/110	15
Fig. 2d, Supp. Fig. 12, Supp. Fig. 17c	split site	111/112	30
Fig. 2d, Supp. Fig. 12, Supp. Fig. 17c	split site	115/116	6
Fig. 2d, Supp. Fig. 12, Supp. Fig. 17c	split site	178/179	3
Fig. 2d, Supp. Fig. 12, Supp. Fig. 17c	split site	179/180	3
Fig. 2d, Supp. Fig. 12, Supp. Fig. 17c	split site	182/183	3
Fig. 2d, Supp. Fig. 12, Supp. Fig. 17c	split site	183/184	3
Fig. 4b, Supp. Fig. 19	autofluo.	na	3
Fig. 4b, Supp. Fig. 19	mCherry::M86	na	3
Fig. 4b, Supp. Fig. 19	insertion site	76/77	39
Fig. 4b, Supp. Fig. 19	insertion site	77/78	30
Fig. 4b, Supp. Fig. 19	insertion site	78/79	27
Fig. 4b, Supp. Fig. 19	insertion site	85/86	6
Fig. 4b, Supp. Fig. 19	insertion site	91/92	18
Fig. 4b, Supp. Fig. 19	insertion site	118/119	3
Fig. 4b, Supp. Fig. 19	insertion site	119/120	3
Fig. 4d, Supp. Fig. 22	autofluo.	na	3
Fig. 4d, Supp. Fig. 22	reporter	na	3
Fig. 4d, Supp. Fig. 22	ECF20::M86 + reporter	na	3
Fig. 4d, Supp. Fig. 22	split site	76/77	39
Fig. 4d, Supp. Fig. 22	split site	77/78	30
Fig. 4d, Supp. Fig. 22	split site	78/79	27
Fig. 4d, Supp. Fig. 22	split site	85/86	6
Fig. 4d, Supp. Fig. 22	split site	91/92	18
Fig. 4d, Supp. Fig. 22	split site	118/119	3
Fig. 4d, Supp. Fig. 22	split site	119/120	3

## Sheet: p-values
Figure	Group	Sample	p-value	Summary
Supp. Fig. 7a	control	mCherry	0.0268907	*
Supp. Fig. 7a	-SYNZIP	159/160	0.32253	ns
Supp. Fig. 7a	-SYNZIP	121/122	0.814401	ns
Supp. Fig. 7a	-SYNZIP	156/157	0.310931	ns
Supp. Fig. 7a	-SYNZIP	173/174	0.296311	ns
Supp. Fig. 7a	-SYNZIP	176/177	0.24223	ns
Supp. Fig. 7a	-SYNZIP	185/186	0.455743	ns
Supp. Fig. 7a	-SYNZIP	191/192	0.945996	ns
Supp. Fig. 7a	-SYNZIP	192/193	0.673962	ns
Supp. Fig. 7a	+SYNZIP	159/160	0.000255753	***
Supp. Fig. 7a	+SYNZIP	121/122	0.00246744	**
Supp. Fig. 7a	+SYNZIP	156/157	0.924013	ns
Supp. Fig. 7a	+SYNZIP	173/174	0.00116629	**
Supp. Fig. 7a	+SYNZIP	176/177	0.0304011	*
Supp. Fig. 7a	+SYNZIP	185/186	0.19746	ns
Supp. Fig. 7a	+SYNZIP	191/192	0.0134862	*
Supp. Fig. 7a	+SYNZIP	192/193	0.00711247	**
Supp. Fig. 17a	TetR (24h)	67/68	0.0954033	ns
Supp. Fig. 17a	TetR (24h)	69/70	0.115761	ns
Supp. Fig. 17a	TetR (24h)	70/71	0.905272	ns
Supp. Fig. 17a	TetR (24h)	100/101	0.21418	ns
Supp. Fig. 17a	TetR (24h)	103/104	0.349188	ns
Supp. Fig. 17a	TetR (24h)	104/105	0.142534	ns
Supp. Fig. 17a	TetR (24h)	105/106	0.0113559	*
Supp. Fig. 17a	TetR (24h)	111/112	0.00350801	**
Supp. Fig. 17a	TetR (24h)	112/113	0.187599	ns
Supp. Fig. 17a	TetR (24h)	116/117	0.0327616	*
Supp. Fig. 17a	TetR (24h)	143/144	0.0326942	*
Supp. Fig. 17a	TetR (24h)	145/146	0.0690948	ns
Supp. Fig. 17a	TetR (24h)	146/147	0.00579661	**
Supp. Fig. 17a	TetR (24h)	152/153	0.0417646	*
Supp. Fig. 17a	TetR (24h)	153/154	0.000195883	***
Supp. Fig. 17a	TetR (24h)	155/156	0.0033147	**
Supp. Fig. 17a	TetR (24h)	157/158	4.44692e-05	***
Supp. Fig. 17a	TetR (24h)	160/161	0.0205011	*
Supp. Fig. 17a	TetR (24h)	161/162	0.000134306	***
Supp. Fig. 17a	TetR (24h)	162/163	3.96956e-05	***
Supp. Fig. 17a	TetR (24h)	163/164	0.000338804	***
Supp. Fig. 17a	TetR (24h)	164/165	0.0139945	*
Supp. Fig. 17a	TetR (24h)	165/166	0.000973983	***
Supp. Fig. 17a	TetR (24h)	166/167	0.000841473	***
Supp. Fig. 17a	TetR (24h)	171/172	0.033196	*
Supp. Fig. 17a	TetR (24h)	172/173	0.000672509	***
Supp. Fig. 17a	TetR (24h)	173/174	0.000362837	***
Supp. Fig. 17a	TetR (24h)	175/176	0.0152393	*
Supp. Fig. 17a	TetR (24h)	178/179	0.00246846	**
Supp. Fig. 17a	TetR (24h)	179/180	0.000599644	***
Supp. Fig. 17a	TetR (24h)	181/182	0.00507123	**
Supp. Fig. 17a	TetR (24h)	183/184	0.075712	ns
Supp. Fig. 17c	ECF20 (5h)	14/15	0.0348648	*
Supp. Fig. 17c	ECF20 (5h)	16/17	0.0215536	*
Supp. Fig. 17c	ECF20 (5h)	66/67	0.0109111	*
Supp. Fig. 17c	ECF20 (5h)	68/69	0.71839	ns
Supp. Fig. 17c	ECF20 (5h)	91/92	0.224067	ns
Supp. Fig. 17c	ECF20 (5h)	93/94	0.422985	ns
Supp. Fig. 17c	ECF20 (5h)	94/95	0.371588	ns
Supp. Fig. 17c	ECF20 (5h)	95/96	0.0602949	ns
Supp. Fig. 17c	ECF20 (5h)	97/98	0.005696	**
Supp. Fig. 17c	ECF20 (5h)	98/99	0.000446601	***
Supp. Fig. 17c	ECF20 (5h)	101/102	0.0166649	*
Supp. Fig. 17c	ECF20 (5h)	102/103	0.242922	ns
Supp. Fig. 17c	ECF20 (5h)	105/106	0.322268	ns
Supp. Fig. 17c	ECF20 (5h)	107/108	0.0704911	ns
Supp. Fig. 17c	ECF20 (5h)	109/110	0.0382655	*
Supp. Fig. 17c	ECF20 (5h)	111/112	0.00543271	**
Supp. Fig. 17c	ECF20 (5h)	115/116	0.0207013	*
Supp. Fig. 17c	ECF20 (24h)	14/15	0.00029311	***
Supp. Fig. 17c	ECF20 (24h)	16/17	0.00384932	**
Supp. Fig. 17c	ECF20 (24h)	66/67	6.45666e-06	***
Supp. Fig. 17c	ECF20 (24h)	68/69	5.57599e-08	***
Supp. Fig. 17c	ECF20 (24h)	91/92	0.0172275	*
Supp. Fig. 17c	ECF20 (24h)	93/94	2.66511e-05	***
Supp. Fig. 17c	ECF20 (24h)	94/95	0.000298051	***
Supp. Fig. 17c	ECF20 (24h)	95/96	2.64186e-05	***
Supp. Fig. 17c	ECF20 (24h)	97/98	0.00110201	**
Supp. Fig. 17c	ECF20 (24h)	98/99	1.00447e-06	***
Supp. Fig. 17c	ECF20 (24h)	101/102	2.10005e-05	***
Supp. Fig. 17c	ECF20 (24h)	102/103	5.79068e-10	***
Supp. Fig. 17c	ECF20 (24h)	105/106	1.45853e-07	***
Supp. Fig. 17c	ECF20 (24h)	107/108	0.00242179	**
Supp. Fig. 17c	ECF20 (24h)	109/110	2.07748e-08	***
Supp. Fig. 17c	ECF20 (24h)	111/112	7.69721e-07	***
Supp. Fig. 17c	ECF20 (24h)	115/116	4.83067e-05	***
Supp. Fig. 20	0.25	reporter only	0.168633	ns
Supp. Fig. 20	0.25	ECF20::M86	0.356044	ns
Supp. Fig. 20	0.25	76/77	0.0141182	*
Supp. Fig. 20	0.25	77/78	0.0461547	*
Supp. Fig. 20	0.25	78/79	0.00430511	**
Supp. Fig. 20	0.25	85/86	0.0103694	*
Supp. Fig. 20	0.25	91/92	0.00144604	**
Supp. Fig. 20	0.25	118/119	0.0243113	*
Supp. Fig. 20	0.25	119/120	0.878692	ns
Supp. Fig. 20	0.0625	reporter only	0.200141	ns
Supp. Fig. 20	0.0625	ECF20::M86	0.665629	ns
Supp. Fig. 20	0.0625	76/77	0.000581859	***
Supp. Fig. 20	0.0625	77/78	0.0310707	*
Supp. Fig. 20	0.0625	78/79	0.160652	ns
Supp. Fig. 20	0.0625	85/86	0.04283	*
Supp. Fig. 20	0.0625	91/92	0.0265694	*
Supp. Fig. 20	0.0625	118/119	0.0472102	*
Supp. Fig. 20	0.0625	119/120	0.3189	ns
Supp. Fig. 20	0.00391	reporter only	0.0760516	ns
Supp. Fig. 20	0.00391	ECF20::M86	0.0156058	*
Supp. Fig. 20	0.00391	76/77	0.108983	ns
Supp. Fig. 20	0.00391	77/78	0.1332	ns
Supp. Fig. 20	0.00391	78/79	0.14782	ns
Supp. Fig. 20	0.00391	85/86	0.0767685	ns
Supp. Fig. 20	0.00391	91/92	0.19956	ns
Supp. Fig. 20	0.00391	118/119	0.348597	ns
Supp. Fig. 20	0.00391	119/120	0.411778	ns
