# Supplementary material for: A systematic approach to inserting split inteins for Boolean logic gate engineering and basal activity reduction
Source: Nat Commun. 2021 Apr 13;12:2200. doi: 10.1038/s41467-021-22404-9 (PMC8044194; doi:10.1038/s41467-021-22404-9)
Supplement: Supplementary file 7 — Source Data [file 41467_2021_22404_MOESM7_ESM.xlsx]

## Sheet: Note
Source data of Western Blot images in this study
Indicated cropped areas are approximate and will differ from the actual image used in exact xy transformations and rotations
For primary antibodies, see each sheet
For all blots:
Secondary antibodies (1:20,000 diluted)
IRDye 680RD goat anti-rabbit (925-68071, Licor)
IRDye 800CW goat anti-mouse (925-32210, Li-cor)

## Sheet: Fig 4b
Color	Primary antibody
red	rabbit anti-mCherry (A00682, GenScript, 1:3000 diluted)
turquoise	mouse anti-His (A00186, GenScript, 1:5000 diluted)

## Sheet: Supp Fig 6
Color	Primary antibody
red	rabbit anti-mCherry (A00682, GenScript, 1:3000 diluted)
turquoise	mouse anti-His (A00186, GenScript, 1:5000 diluted)

## Sheet: Supp Fig 7
Color	Primary antibody
red	rabbit anti-mCherry (A00682, GenScript, 1:3000 diluted)
turquoise	mouse anti-His (A00186, GenScript, 1:5000 diluted)

## Sheet: Supp Fig 15b
Color	Primary antibody
red	rabbit anti-HA (902303, Biolegend, 1:1000 diluted)
turquoise	mouse anti-His (A00186, GenScript, 1:5000 diluted)

## Sheet: Supp Fig 24
Color	Primary antibody
red	rabbit anti-mCherry (A00682, GenScript, 1:3000 diluted)
turquoise	mouse anti-His (A00186, GenScript, 1:5000 diluted)
